# Supplementary material for: Neonatal Piglets Are Protected from Clostridioides difficile Infection by Age-Dependent Increase in Intestinal Microbial Diversity
Source: Microbiol Spectr. 2021 Sep 22;9(2):e01243-21. doi: 10.1128/Spectrum.01243-21 (PMC8557904; doi:10.1128/Spectrum.01243-21)
Supplement: SUPPLEMENTAL FILE 1 — Supplemental material. Download SPECTRUM01243-21_Supp_1_seq4.xlsx, XLSX file, 0.01 MB [file spectrum01243-21_supp_1_seq4.xlsx]

## Sheet: Sheet1
ANOSIM
age comparison	unweighted UniFrac		weighted UniFrac
	test stat.	p-value	test stat.	p-value
2 vs 4	0.18	0.032	0.29	0.028
2 vs 6	0.56	0.001	0.45	0.002
2 vs 8	0.79	0.001	0.587	0.002
2 vs 10	0.88	0.001	0.63	0.002
2 vs 12	0.57	0.002	0.97	0.008
2 vs 14	0.92	0.004	0.81	0.005
2 vs sow	1	0.003	0.95	0.001
4 vs 6	0.17	0.045	0.12	0.117
4 vs 8	0.63	0.001	0.12	0.096
4 vs 10	0.78	0.001	0.23	0.027
4 vs 12	0.67	0.005	0.41	0.018
4 vs 14	0.91	0.003	0.24	0.079
4 vs sow	1	0.002	0.81	0.004
6 vs 8	0.18	0.017	0.077	0.126
6 vs 10	0.25	0.006	0.095	0.103
6 vs 12	0.45	0.01	0.34	0.053
6 vs 14	0.54	0.001	0.15	0.18
6 vs sow	1	0.001	0.72	0.001
8 vs 10	0.077	0.18	-0.012	0.529
8 vs 12	0.27	0.054	-0.049	0.565
8 vs 14	0.56	0.004	0.07	0.31
8 vs sow	1	0.002	0.81	0.001
10 vs 12	0.22	0.102	-0.021	0.49
10 vs 14	0.43	0.003	0.16	0.12
10 vs sow	1	0.001	0.72	0.001
12 vs 14	0.48	0.036	0.75	0.025
12 vs sow	0.88	0.002	0.98	0.003
14 vs sow	1	0.006	0.95	0.002
TABLE S1. Age group pairwise ANOSIM results for unweighted and weighted UniFrac distance metrices.
