# Supplementary material for: Neonatal Piglets Are Protected from Clostridioides difficile Infection by Age-Dependent Increase in Intestinal Microbial Diversity
Source: Microbiol Spectr. 2021 Sep 22;9(2):e01243-21. doi: 10.1128/Spectrum.01243-21 (PMC8557904; doi:10.1128/Spectrum.01243-21)
Supplement: SUPPLEMENTAL FILE 2 — Supplemental material. Download SPECTRUM01243-21_Supp_2_seq5.xlsx, XLSX file, 0.1 MB [file spectrum01243-21_supp_2_seq5.xlsx]

## Sheet: Sheet1
TABLE S2. Results of PICRUSt analysis comparing young and older piglets.
Observation Ids	young: mean rel. freq. (%)	young: std. dev. (%)	older: mean rel. freq. (%)	older: std. dev. (%)	p-values	p-values (corrected)	Difference between means	95.0% lower CI	95.0% upper CI	Note	Cornick.26	Cornick.26: parent seq. count	Cornick.26: rel. freq. (%)	Cornick.33	Cornick.33: parent seq. count	Cornick.33: rel. freq. (%)	Cornick.34	Cornick.34: parent seq. count	Cornick.34: rel. freq. (%)	Cornick.35	Cornick.35: parent seq. count	Cornick.35: rel. freq. (%)	Cornick.41	Cornick.41: parent seq. count	Cornick.41: rel. freq. (%)	Cornick.42	Cornick.42: parent seq. count	Cornick.42: rel. freq. (%)	Cornick.43	Cornick.43: parent seq. count	Cornick.43: rel. freq. (%)	Cornick.44	Cornick.44: parent seq. count	Cornick.44: rel. freq. (%)	Cornick.45	Cornick.45: parent seq. count	Cornick.45: rel. freq. (%)	Cornick.46	Cornick.46: parent seq. count	Cornick.46: rel. freq. (%)	Cornick.47	Cornick.47: parent seq. count	Cornick.47: rel. freq. (%)	Cornick.48	Cornick.48: parent seq. count	Cornick.48: rel. freq. (%)	Cornick.49	Cornick.49: parent seq. count	Cornick.49: rel. freq. (%)
Ubiquitin system	0.0141739	0.00642573	0.00699819	0.00367837	0.000999001	0.00595768	0.00717574	0.00430751	0.0103453		2171	14196107	0.0152929	341	17093441	0.00199492	1551	15638350	0.00991793	808	21945911	0.00368178	3971	18606689	0.0213418	1346	13457479	0.0100019	2451	13568213	0.0180643	2134	13775064	0.0154918	4059	29227992	0.0138874	4146	25288769	0.0163946	3458	19455008	0.0177743	3530	28187652	0.0125232	3051	28504139	0.0107037
Photosynthesis proteins	0.354788	0.0280059	0.386888	0.0279299	0.000999001	0.00606801	-0.0321002	-0.0473766	-0.0162922		54752	14196107	0.385683	74907	17093441	0.438221	57912	15638350	0.37032	87940	21945911	0.400712	61069	18606689	0.32821	46261	13457479	0.343757	48104	13568213	0.354535	49061	13775064	0.356158	113049	29227992	0.386783	88034	25288769	0.348115	64985	19455008	0.334027	98223	28187652	0.348461	95544	28504139	0.335193
Hepatitis C	7.2008e-05	0.000109359	0.00059448	0.000459589	0.000999001	0.0061825	-0.000522472	-0.000712104	-0.000349556		4	14196107	2.81767e-05	20	17093441	0.000117004	44	15638350	0.00028136	48	21945911	0.00021872	0	18606689	0	0	13457479	0	0	13568213	0	0	13775064	0	0	29227992	0	30	25288769	0.00011863	30	19455008	0.000154202	58	28187652	0.000205764	26	28504139	9.12148e-05
DNA repair and recombination proteins	2.79641	0.0830191	2.91757	0.134061	0.000999001	0.00630139	-0.121152	-0.178836	-0.0658532		416327	14196107	2.93268	513682	17093441	3.00514	464988	15638350	2.97338	607995	21945911	2.77042	502171	18606689	2.69887	369799	13457479	2.74791	387410	13568213	2.85528	378779	13775064	2.74974	829652	29227992	2.83855	714883	25288769	2.82688	550573	19455008	2.82998	782701	28187652	2.77675	763525	28504139	2.67865
Nicotinate and nicotinamide metabolism	0.44978	0.0159418	0.487047	0.0266628	0.000999001	0.00642495	-0.0372664	-0.0496508	-0.0241998		62173	14196107	0.437958	80481	17093441	0.47083	71916	15638350	0.459869	91379	21945911	0.416383	83779	18606689	0.450263	58727	13457479	0.436389	60445	13568213	0.44549	62248	13775064	0.451889	129507	29227992	0.443092	114521	25288769	0.452853	89072	19455008	0.457836	128953	28187652	0.45748	129263	28504139	0.453489
Pantothenate and CoA biosynthesis	0.583351	0.0254296	0.61161	0.0232057	0.000999001	0.00655345	-0.028259	-0.0419657	-0.0147236		78604	14196107	0.553701	107712	17093441	0.630136	95004	15638350	0.607507	122282	21945911	0.557197	104333	18606689	0.560728	77120	13457479	0.573064	75591	13568213	0.557118	78357	13775064	0.568832	161635	29227992	0.553014	152668	25288769	0.603699	119511	19455008	0.614294	171185	28187652	0.607305	172722	28504139	0.605954
Pyrimidine metabolism	1.81864	0.0677812	1.95707	0.123423	0.000999001	0.00668719	-0.138431	-0.195323	-0.0819619		267374	14196107	1.88343	346196	17093441	2.02531	301277	15638350	1.92653	393481	21945911	1.79296	320226	18606689	1.72103	239114	13457479	1.77681	242070	13568213	1.7841	244206	13775064	1.77281	536637	29227992	1.83604	465749	25288769	1.84172	362315	19455008	1.86232	511379	28187652	1.8142	497142	28504139	1.7441
Systemic lupus erythematosus	6.81243e-06	1.37517e-05	0.000296892	0.00106757	0.000999001	0.00682651	-0.000290079	-0.000726909	-5.48689e-05		2	14196107	1.40884e-05	2	17093441	1.17004e-05	8	15638350	5.11563e-05	1	21945911	4.55666e-06	0	18606689	0	0	13457479	0	0	13568213	0	0	13775064	0	2	29227992	6.84276e-06	0	25288769	0	0	19455008	0	0	28187652	0	0	28504139	0
Galactose metabolism	0.814884	0.063378	0.731336	0.0809001	0.000999001	0.00697175	0.0835477	0.0418348	0.124686		119836	14196107	0.844147	136215	17093441	0.796885	106639	15638350	0.681907	178955	21945911	0.815437	160508	18606689	0.862636	113383	13457479	0.842528	93025	13568213	0.68561	116116	13775064	0.842943	260079	29227992	0.889828	206509	25288769	0.816604	174990	19455008	0.89946	229954	28187652	0.815797	224528	28504139	0.787703
Amino acid related enzymes	1.43657	0.0456318	1.51731	0.0655458	0.000999001	0.00712331	-0.0807384	-0.111126	-0.0474878		205075	14196107	1.44459	266222	17093441	1.55745	236706	15638350	1.51363	302326	21945911	1.3776	252949	18606689	1.35945	189643	13457479	1.4092	196529	13568213	1.44845	195309	13775064	1.41784	409770	29227992	1.40198	369033	25288769	1.45928	287665	19455008	1.47862	404674	28187652	1.43564	395907	28504139	1.38895
mRNA surveillance pathway	0.000144016	0.000218718	0.00118896	0.000919179	0.000999001	0.00728161	-0.00104494	-0.00142039	-0.000724138		8	14196107	5.63535e-05	40	17093441	0.000234008	88	15638350	0.000562719	96	21945911	0.000437439	0	18606689	0	0	13457479	0	0	13568213	0	0	13775064	0	0	29227992	0	60	25288769	0.000237259	60	19455008	0.000308404	116	28187652	0.000411528	52	28504139	0.00018243
Steroid hormone biosynthesis	0.0450946	0.0236922	0.0204325	0.0127243	0.000999001	0.0074471	0.0246621	0.0142562	0.035651		5519	14196107	0.0388769	408	17093441	0.00238688	2080	15638350	0.0133006	920	21945911	0.00419212	11623	18606689	0.0624668	5840	13457479	0.0433959	6710	13568213	0.0494538	6917	13775064	0.0502139	12375	29227992	0.0423395	13511	25288769	0.0534269	11168	19455008	0.0574042	9963	28187652	0.0353453	9259	28504139	0.032483
beta-Lactam resistance	0.0273511	0.00369727	0.0227573	0.00481516	0.000999001	0.00762029	0.0045938	0.00206092	0.00702105		4099	14196107	0.0288741	4684	17093441	0.0274023	2369	15638350	0.0151487	5183	21945911	0.0236172	5671	18606689	0.0304783	3654	13457479	0.0271522	3231	13568213	0.023813	4126	13775064	0.0299527	8813	29227992	0.0301526	6990	25288769	0.0276407	5969	19455008	0.030681	8052	28187652	0.0285657	7609	28504139	0.0266944
Bile secretion	7.76282e-05	0.000114928	0.0006049	0.00049834	0.000999001	0.00780172	-0.000527272	-0.000713012	-0.000334424		9	14196107	6.33977e-05	24	17093441	0.000140405	50	15638350	0.000319727	53	21945911	0.000241503	0	18606689	0	0	13457479	0	0	13568213	0	0	13775064	0	0	29227992	0	30	25288769	0.00011863	32	19455008	0.000164482	58	28187652	0.000205764	26	28504139	9.12148e-05
Steroid biosynthesis	8.68173e-06	1.34146e-05	0.000441188	0.000443656	0.000999001	0.00799201	-0.000432506	-0.000620711	-0.000266512		0	14196107	0	1	17093441	5.8502e-06	8	15638350	5.11563e-05	2	21945911	9.11332e-06	0	18606689	0	0	13457479	0	1	13568213	7.37017e-06	0	13775064	0	4	29227992	1.36855e-05	3	25288769	1.1863e-05	3	19455008	1.54202e-05	4	28187652	1.41906e-05	1	28504139	3.50826e-06
Sphingolipid metabolism	0.331933	0.0823947	0.248853	0.0583495	0.000999001	0.00819181	0.0830805	0.0440796	0.123858		38860	14196107	0.273737	34950	17093441	0.204464	34610	15638350	0.221315	36998	21945911	0.168587	68524	18606689	0.368276	44715	13457479	0.332269	44758	13568213	0.329874	50773	13775064	0.368586	103812	29227992	0.35518	95083	25288769	0.375989	81688	19455008	0.419882	89136	28187652	0.316224	84270	28504139	0.295641
Arachidonic acid metabolism	0.0258029	0.00497602	0.0365292	0.010419	0.000999001	0.00840185	-0.0107262	-0.0153533	-0.00637098		2917	14196107	0.0205479	4400	17093441	0.0257409	3698	15638350	0.023647	4262	21945911	0.0194205	5103	18606689	0.0274256	3282	13457479	0.0243879	3282	13568213	0.0241889	4203	13775064	0.0305117	6182	29227992	0.021151	5475	25288769	0.0216499	3763	19455008	0.0193421	6517	28187652	0.0231201	7480	28504139	0.0262418
Translation factors	0.531052	0.0226605	0.573795	0.0378105	0.000999001	0.00862296	-0.0427423	-0.0605288	-0.0239771		77263	14196107	0.544255	101373	17093441	0.593052	87934	15638350	0.562297	110358	21945911	0.502864	94342	18606689	0.507033	69263	13457479	0.51468	73622	13568213	0.542606	70797	13775064	0.51395	153707	29227992	0.52589	138317	25288769	0.54695	108408	19455008	0.557224	150476	28187652	0.533837	144601	28504139	0.507298
Measles	7.2008e-05	0.000109359	0.00059448	0.000459589	0.000999001	0.00885601	-0.000522472	-0.000709164	-0.000348897		4	14196107	2.81767e-05	20	17093441	0.000117004	44	15638350	0.00028136	48	21945911	0.00021872	0	18606689	0	0	13457479	0	0	13568213	0	0	13775064	0	0	29227992	0	30	25288769	0.00011863	30	19455008	0.000154202	58	28187652	0.000205764	26	28504139	9.12148e-05
Epithelial cell signaling in Helicobacter pylori infection	0.0799792	0.00631936	0.0877374	0.00561171	0.000999001	0.00910201	-0.00775828	-0.0107413	-0.00417692		9646	14196107	0.0679482	15899	17093441	0.0930123	14506	15638350	0.0927591	16979	21945911	0.0773675	13695	18606689	0.0736026	10041	13457479	0.0746128	10211	13568213	0.0752568	10776	13775064	0.0782283	23518	29227992	0.080464	21351	25288769	0.0844288	17095	19455008	0.0878694	23173	28187652	0.0822098	22720	28504139	0.0797077
Ribosome biogenesis in eukaryotes	0.0476659	0.00310499	0.0548587	0.00433134	0.000999001	0.00936207	-0.00719281	-0.00915287	-0.00520382		7564	14196107	0.0532822	9063	17093441	0.0530203	8226	15638350	0.0526015	10339	21945911	0.0471113	8401	18606689	0.0451504	6075	13457479	0.0451422	7220	13568213	0.0532126	6313	13775064	0.0458292	14120	29227992	0.0483099	12917	25288769	0.051078	8706	19455008	0.0447494	13682	28187652	0.048539	13234	28504139	0.0464283
Chromosome	1.54784	0.0426383	1.61797	0.072416	0.001998	0.00963742	-0.0701278	-0.101853	-0.0355575		227866	14196107	1.60513	282430	17093441	1.65227	257901	15638350	1.64916	335413	21945911	1.52836	282425	18606689	1.51787	202289	13457479	1.50317	215914	13568213	1.59132	209205	13775064	1.51872	463932	29227992	1.58729	392107	25288769	1.55052	303406	19455008	1.55953	431426	28187652	1.53055	424913	28504139	1.49071
Prenyltransferases	0.33692	0.0179611	0.363922	0.0305052	0.000999001	0.00963742	-0.0270023	-0.0409003	-0.014087		50043	14196107	0.352512	59772	17093441	0.349678	53866	15638350	0.344448	63291	21945911	0.288395	59588	18606689	0.32025	44428	13457479	0.330136	47187	13568213	0.347776	46043	13775064	0.334249	92575	29227992	0.316734	86802	25288769	0.343243	71366	19455008	0.366826	95044	28187652	0.337183	93558	28504139	0.328226
Homologous recombination	0.925735	0.0420246	0.975871	0.0619985	0.001998	0.00978126	-0.0501359	-0.0785788	-0.0214527		139160	14196107	0.980269	175744	17093441	1.02814	161176	15638350	1.03065	195678	21945911	0.891638	163060	18606689	0.876352	120150	13457479	0.892812	127981	13568213	0.943241	124227	13775064	0.901825	271279	29227992	0.928148	241680	25288769	0.955681	185804	19455008	0.955045	260789	28187652	0.925189	250120	28504139	0.877487
Other transporters	0.29204	0.0222393	0.264626	0.0183433	0.000999001	0.00992946	0.0274137	0.0173081	0.0395232		39128	14196107	0.275625	40560	17093441	0.237284	43485	15638350	0.278066	63543	21945911	0.289544	59255	18606689	0.318461	37979	13457479	0.282215	41002	13568213	0.302192	40067	13775064	0.290866	89398	29227992	0.305864	72224	25288769	0.285597	55777	19455008	0.286697	81657	28187652	0.289691	83247	28504139	0.292052
Pyruvate metabolism	1.0979	0.0446727	1.05519	0.0438091	0.001998	0.00992946	0.0427102	0.0164559	0.0671228		157315	14196107	1.10816	176291	17093441	1.03134	179731	15638350	1.1493	252301	21945911	1.14965	198799	18606689	1.06843	149708	13457479	1.11245	138766	13568213	1.02273	153563	13775064	1.11479	302320	29227992	1.03435	276293	25288769	1.09255	209753	19455008	1.07814	305665	28187652	1.08439	299999	28504139	1.05248
Glutamatergic synapse	0.111885	0.0101833	0.102636	0.00923244	0.001998	0.0100822	0.00924945	0.00391169	0.0146769		15751	14196107	0.110953	16730	17093441	0.0978738	20293	15638350	0.129764	19878	21945911	0.0905772	20268	18606689	0.108929	15027	13457479	0.111663	14195	13568213	0.10462	16568	13775064	0.120275	30854	29227992	0.105563	28681	25288769	0.113414	24474	19455008	0.125798	31576	28187652	0.112021	29041	28504139	0.101883
Mismatch repair	0.814433	0.0390126	0.860985	0.0545475	0.001998	0.0102398	-0.0465525	-0.0726261	-0.0189905		124384	14196107	0.876184	155336	17093441	0.908746	142207	15638350	0.909348	183202	21945911	0.834789	144305	18606689	0.775554	106443	13457479	0.790958	107988	13568213	0.79589	109366	13775064	0.793942	249640	29227992	0.854113	208430	25288769	0.8242	161962	19455008	0.832495	229542	28187652	0.814335	220243	28504139	0.77267
Ribosome	2.25288	0.131113	2.49283	0.195284	0.000999001	0.0102398	-0.239951	-0.32863	-0.148694		344757	14196107	2.42853	453110	17093441	2.65078	385397	15638350	2.46444	495280	21945911	2.25682	382965	18606689	2.05821	292659	13457479	2.17469	310372	13568213	2.28749	296703	13775064	2.15391	660968	29227992	2.26142	587733	25288769	2.32409	450881	19455008	2.31756	633253	28187652	2.24656	604171	28504139	2.11959
Indole alkaloid biosynthesis	2.88029e-05	6.52852e-05	0.000170201	0.00020504	0.001998	0.0104023	-0.000141399	-0.00022416	-7.01933e-05		0	14196107	0	7	17093441	4.09514e-05	2	15638350	1.27891e-05	3	21945911	1.367e-05	9	18606689	4.83697e-05	0	13457479	0	0	13568213	0	0	13775064	0	0	29227992	0	4	25288769	1.58173e-05	6	19455008	3.08404e-05	5	28187652	1.77383e-05	16	28504139	5.61322e-05
Glycosaminoglycan degradation	0.179102	0.0609871	0.1289	0.0432974	0.001998	0.0105701	0.0502017	0.0203203	0.0790205		17447	14196107	0.1229	14028	17093441	0.0820666	19254	15638350	0.12312	10144	21945911	0.0462227	35582	18606689	0.191232	22935	13457479	0.170426	23856	13568213	0.175823	28311	13775064	0.205524	42905	29227992	0.146794	49468	25288769	0.195613	47631	19455008	0.244826	47493	28187652	0.168489	46180	28504139	0.162012
mTOR signaling pathway	7.2008e-05	0.000109359	0.00059448	0.000459589	0.000999001	0.0105701	-0.000522472	-0.00072414	-0.000356592		4	14196107	2.81767e-05	20	17093441	0.000117004	44	15638350	0.00028136	48	21945911	0.00021872	0	18606689	0	0	13457479	0	0	13568213	0	0	13775064	0	0	29227992	0	30	25288769	0.00011863	30	19455008	0.000154202	58	28187652	0.000205764	26	28504139	9.12148e-05
Inorganic ion transport and metabolism	0.241288	0.0403956	0.205078	0.0335141	0.001998	0.0107434	0.0362094	0.0160901	0.0564073		31872	14196107	0.224512	29627	17093441	0.173324	25649	15638350	0.164013	49620	21945911	0.226101	60983	18606689	0.327748	30680	13457479	0.227977	30632	13568213	0.225763	33882	13775064	0.245966	68253	29227992	0.233519	60636	25288769	0.239774	46622	19455008	0.23964	72384	28187652	0.256793	82617	28504139	0.289842
D-Alanine metabolism	0.0942651	0.0144699	0.108099	0.0131559	0.001998	0.0109224	-0.0138343	-0.0213358	-0.00546114		18286	14196107	0.12881	21927	17093441	0.128277	15788	15638350	0.100957	24226	21945911	0.11039	17384	18606689	0.0934288	12911	13457479	0.0959392	11765	13568213	0.08671	11584	13775064	0.084094	26401	29227992	0.0903278	22684	25288769	0.0896999	17323	19455008	0.0890413	27708	28187652	0.0982984	28188	28504139	0.0988909
Phenylpropanoid biosynthesis	0.179111	0.0374597	0.143418	0.0209086	0.000999001	0.0109224	0.0356933	0.0184666	0.0533699		18623	14196107	0.131184	24009	17093441	0.140457	18561	15638350	0.118689	29098	21945911	0.13259	36954	18606689	0.198606	26606	13457479	0.197704	23982	13568213	0.176751	25284	13775064	0.183549	58111	29227992	0.19882	44342	25288769	0.175343	47450	19455008	0.243896	52399	28187652	0.185893	49904	28504139	0.175076
Starch and sucrose metabolism	1.03096	0.0678025	0.957128	0.0774991	0.001998	0.0111075	0.0738364	0.032196	0.115356		154168	14196107	1.08599	166860	17093441	0.976164	151537	15638350	0.969009	214486	21945911	0.977339	193494	18606689	1.03992	148289	13457479	1.10191	123405	13568213	0.909515	142876	13775064	1.03721	300210	29227992	1.02713	257153	25288769	1.01687	220883	19455008	1.13535	291569	28187652	1.03439	282176	28504139	0.989947
Biosynthesis and biodegradation of secondary metabolites	0.0754133	0.0118887	0.0618915	0.0149456	0.001998	0.011299	0.0135218	0.00657158	0.0211838		8954	14196107	0.0630736	9563	17093441	0.0559454	10004	15638350	0.0639709	15955	21945911	0.0727015	19007	18606689	0.102151	8995	13457479	0.0668402	9997	13568213	0.0736796	10053	13775064	0.0729797	21174	29227992	0.0724443	19264	25288769	0.0761761	15565	19455008	0.0800051	22601	28187652	0.0801805	25045	28504139	0.0878644
Terpenoid backbone biosynthesis	0.549289	0.0282539	0.603259	0.0382475	0.000999001	0.011299	-0.0539696	-0.0724037	-0.0351383		82396	14196107	0.580413	106773	17093441	0.624643	95319	15638350	0.609521	122281	21945911	0.557193	93694	18606689	0.50355	72694	13457479	0.540175	71777	13568213	0.529008	74158	13775064	0.53835	161416	29227992	0.552265	137887	25288769	0.54525	109495	19455008	0.562811	153777	28187652	0.545547	149162	28504139	0.523299
Betalain biosynthesis	3.31737e-05	7.40292e-05	0.000388036	0.00106571	0.001998	0.0114973	-0.000354862	-0.000806095	-8.45829e-05		2	14196107	1.40884e-05	7	17093441	4.09514e-05	6	15638350	3.83672e-05	3	21945911	1.367e-05	9	18606689	4.83697e-05	0	13457479	0	0	13568213	0	0	13775064	0	2	29227992	6.84276e-06	4	25288769	1.58173e-05	6	19455008	3.08404e-05	5	28187652	1.77383e-05	16	28504139	5.61322e-05
Secondary bile acid biosynthesis	0.0367349	0.00546211	0.0297071	0.00631939	0.000999001	0.0117026	0.00702778	0.00366966	0.010149		5255	14196107	0.0370172	4894	17093441	0.0286309	3638	15638350	0.0232633	5943	21945911	0.0270802	8029	18606689	0.0431511	5074	13457479	0.0377039	4962	13568213	0.0365708	5125	13775064	0.0372049	10895	29227992	0.0372759	10177	25288769	0.0402432	9631	19455008	0.049504	11380	28187652	0.0403723	10142	28504139	0.0355808
Sulfur metabolism	0.338914	0.0457663	0.301654	0.0349235	0.001998	0.0117026	0.0372608	0.0158506	0.0602312		43286	14196107	0.304915	40597	17093441	0.2375	44892	15638350	0.287064	50238	21945911	0.228917	67199	18606689	0.361155	47537	13457479	0.353239	49242	13568213	0.362922	51753	13775064	0.375701	93521	29227992	0.319971	84167	25288769	0.332824	67364	19455008	0.346255	90673	28187652	0.321676	93192	28504139	0.326942
Other glycan degradation	0.511147	0.148637	0.37627	0.103477	0.000999001	0.012136	0.134877	0.0560453	0.207766		53596	14196107	0.37754	49636	17093441	0.29038	53219	15638350	0.340311	45233	21945911	0.206111	103193	18606689	0.554602	67720	13457479	0.503215	67567	13568213	0.49798	84265	13775064	0.611721	149640	29227992	0.511975	138366	25288769	0.547144	127026	19455008	0.652922	135746	28187652	0.48158	127946	28504139	0.448868
Alzheimer's disease	0.0450046	0.00265579	0.0515938	0.00816992	0.000999001	0.0126028	-0.00658924	-0.0102917	-0.00374189		7016	14196107	0.049422	8892	17093441	0.05202	7617	15638350	0.0487072	10188	21945911	0.0464232	7396	18606689	0.0397491	5733	13457479	0.0426008	5986	13568213	0.0441178	5760	13775064	0.0418147	13230	29227992	0.0452648	11462	25288769	0.0453245	8910	19455008	0.045798	12626	28187652	0.0447927	12318	28504139	0.0432148
Riboflavin metabolism	0.242768	0.0171894	0.266902	0.0189073	0.000999001	0.0131069	-0.0241336	-0.0343055	-0.0145062		32593	14196107	0.229591	40747	17093441	0.238378	34660	15638350	0.221635	39638	21945911	0.180617	46159	18606689	0.248077	32067	13457479	0.238284	36260	13568213	0.267242	34424	13775064	0.249901	66573	29227992	0.227771	62953	25288769	0.248937	48821	19455008	0.250943	69525	28187652	0.246651	72779	28504139	0.255328
Flavone and flavonol biosynthesis	0.00715874	0.00285662	0.0049902	0.00163961	0.002997	0.013284	0.00216854	0.000732169	0.00347752		1234	14196107	0.00869252	1392	17093441	0.00814347	737	15638350	0.00471277	1223	21945911	0.00557279	1204	18606689	0.00647079	1424	13457479	0.0105815	643	13568213	0.00473902	998	13775064	0.00724498	1101	29227992	0.00376694	1894	25288769	0.00748949	1969	19455008	0.0101208	2200	28187652	0.00780484	2221	28504139	0.00779185
Carbohydrate metabolism	0.164339	0.0190854	0.148035	0.0145088	0.002997	0.013466	0.0163034	0.00672853	0.0254103		23280	14196107	0.163989	27038	17093441	0.158178	29520	15638350	0.188767	44739	21945911	0.20386	30417	18606689	0.163473	22729	13457479	0.168895	17666	13568213	0.130201	24514	13775064	0.177959	58461	29227992	0.200017	40056	25288769	0.158394	33192	19455008	0.170609	46845	28187652	0.16619	44928	28504139	0.157619
Influenza A	8.03563e-05	0.000119356	0.000697576	0.000660364	0.000999001	0.013653	-0.000617219	-0.000889225	-0.00039123		6	14196107	4.22651e-05	20	17093441	0.000117004	54	15638350	0.000345305	50	21945911	0.000227833	0	18606689	0	0	13457479	0	2	13568213	1.47403e-05	0	13775064	0	4	29227992	1.36855e-05	31	25288769	0.000122584	31	19455008	0.000159342	60	28187652	0.000212859	26	28504139	9.12148e-05
Vibrio cholerae pathogenic cycle	0.0704546	0.00750716	0.0768638	0.00661454	0.002997	0.013653	-0.00640926	-0.0103177	-0.00257408		10042	14196107	0.0707377	11517	17093441	0.0673767	11456	15638350	0.0732558	15396	21945911	0.0701543	16081	18606689	0.0864259	9287	13457479	0.06901	9104	13568213	0.067098	9234	13775064	0.0670342	24355	29227992	0.0833277	18146	25288769	0.0717552	13471	19455008	0.0692418	22243	28187652	0.0789104	23375	28504139	0.0820056
Proximal tubule bicarbonate reclamation	0.0298745	0.00548984	0.0253761	0.00467235	0.002997	0.0138453	0.00449842	0.00161954	0.00743257		5093	14196107	0.035876	4136	17093441	0.0241964	5761	15638350	0.0368389	4929	21945911	0.0224598	5222	18606689	0.0280652	3799	13457479	0.0282297	3472	13568213	0.0255892	4427	13775064	0.0321378	5024	29227992	0.017189	9037	25288769	0.0357352	6985	19455008	0.0359034	9264	28187652	0.0328655	8861	28504139	0.0310867
DNA replication proteins	1.26918	0.0502462	1.33103	0.0822585	0.002997	0.0140431	-0.0618527	-0.0960564	-0.0221516		183830	14196107	1.29493	232167	17093441	1.35822	220913	15638350	1.41264	267900	21945911	1.22073	230429	18606689	1.23842	163577	13457479	1.21551	174276	13568213	1.28444	169235	13775064	1.22856	385256	29227992	1.31811	321571	25288769	1.2716	258566	19455008	1.32905	353616	28187652	1.25451	342980	28504139	1.20326
Primary bile acid biosynthesis	0.0371063	0.00559273	0.0305112	0.00584121	0.002997	0.0142466	0.00659505	0.00310617	0.00941943		5265	14196107	0.0370876	4910	17093441	0.0287245	3658	15638350	0.0233912	5950	21945911	0.0271121	8084	18606689	0.0434467	5304	13457479	0.039413	5044	13568213	0.0371751	5229	13775064	0.0379599	10984	29227992	0.0375804	10379	25288769	0.0410419	9695	19455008	0.0498329	11504	28187652	0.0408122	10204	28504139	0.0357983
Purine metabolism	2.23969	0.0496109	2.34322	0.113419	0.000999001	0.0142466	-0.103525	-0.146568	-0.0513656		327051	14196107	2.30381	399391	17093441	2.33652	342258	15638350	2.18858	466791	21945911	2.12701	414872	18606689	2.22969	299981	13457479	2.2291	309653	13568213	2.28219	304745	13775064	2.21229	663391	29227992	2.26971	566778	25288769	2.24122	442603	19455008	2.27501	627202	28187652	2.22509	617312	28504139	2.16569
Basal transcription factors	0.000326642	0.000463169	0.00248223	0.00188027	0.000999001	0.0148942	-0.00215558	-0.00295558	-0.00138114		35	14196107	0.000246546	92	17093441	0.000538218	186	15638350	0.00118938	210	21945911	0.000956898	1	18606689	5.37441e-06	1	13457479	7.43081e-06	2	13568213	1.47403e-05	4	13775064	2.9038e-05	1	29227992	3.42138e-06	122	25288769	0.000482428	131	19455008	0.000673348	247	28187652	0.00087627	107	28504139	0.000375384
Lysosome	0.234336	0.0730529	0.167001	0.0530041	0.000999001	0.0156034	0.0673344	0.0314674	0.100334		22313	14196107	0.157177	20551	17093441	0.120227	24074	15638350	0.153942	13719	21945911	0.0625128	46375	18606689	0.249238	30569	13457479	0.227153	32657	13568213	0.240688	36274	13775064	0.263331	58152	29227992	0.19896	68117	25288769	0.269357	63330	19455008	0.32552	64207	28187652	0.227784	61233	28504139	0.214821
Circadian rhythm - plant	2.13769e-05	3.02995e-05	9.15937e-05	8.28145e-05	0.000999001	0.0163836	-7.02168e-05	-0.000104814	-3.8102e-05		5	14196107	3.52209e-05	6	17093441	3.51012e-05	1	15638350	6.39454e-06	33	21945911	0.00015037	0	18606689	0	0	13457479	0	0	13568213	0	0	13775064	0	1	29227992	3.42138e-06	10	25288769	3.95432e-05	2	19455008	1.02801e-05	7	28187652	2.48336e-05	7	28504139	2.45578e-05
DNA replication	0.676514	0.0271041	0.708331	0.0433104	0.003996	0.0168037	-0.0318171	-0.0516836	-0.0118452		101256	14196107	0.713266	125646	17093441	0.735054	116112	15638350	0.742482	143367	21945911	0.653274	121989	18606689	0.655619	87784	13457479	0.652306	91169	13568213	0.671931	90458	13775064	0.656679	206269	29227992	0.705724	172549	25288769	0.682315	136889	19455008	0.703618	189471	28187652	0.672177	182903	28504139	0.641672
Bacterial toxins	0.135421	0.0140109	0.123821	0.0140559	0.003996	0.0170219	0.0116003	0.00455109	0.0196635		19519	14196107	0.137495	19691	17093441	0.115196	21129	15638350	0.13511	26393	21945911	0.120264	23177	18606689	0.124563	19713	13457479	0.146484	16816	13568213	0.123937	19805	13775064	0.143774	43303	29227992	0.148156	32637	25288769	0.129057	26542	19455008	0.136428	34566	28187652	0.122628	32107	28504139	0.11264
D-Glutamine and D-glutamate metabolism	0.15468	0.00829104	0.162434	0.00942808	0.003996	0.0172459	-0.00775353	-0.0121735	-0.00291166		22654	14196107	0.159579	27611	17093441	0.16153	22633	15638350	0.144728	30443	21945911	0.138718	26680	18606689	0.143389	20859	13457479	0.154999	20955	13568213	0.154442	21717	13775064	0.157654	42624	29227992	0.145833	40862	25288769	0.161582	32241	19455008	0.165721	44357	28187652	0.157363	42888	28504139	0.150462
Phagosome	7.2008e-05	0.000109359	0.00059448	0.000459589	0.000999001	0.0172459	-0.000522472	-0.000710752	-0.000347425		4	14196107	2.81767e-05	20	17093441	0.000117004	44	15638350	0.00028136	48	21945911	0.00021872	0	18606689	0	0	13457479	0	0	13568213	0	0	13775064	0	0	29227992	0	30	25288769	0.00011863	30	19455008	0.000154202	58	28187652	0.000205764	26	28504139	9.12148e-05
Glycosphingolipid biosynthesis - globo series	0.195735	0.0584164	0.155158	0.0393507	0.003996	0.0174759	0.0405763	0.0135067	0.0688322		22408	14196107	0.157846	22265	17093441	0.130255	22297	15638350	0.142579	18339	21945911	0.0835645	39525	18606689	0.212424	23504	13457479	0.174654	25029	13568213	0.184468	29135	13775064	0.211505	51357	29227992	0.175712	56030	25288769	0.221561	48095	19455008	0.247211	51031	28187652	0.18104	50514	28504139	0.177216
Photosynthesis	0.349646	0.0283746	0.382814	0.0286806	0.000999001	0.018204	-0.0331678	-0.0466658	-0.0179655		54180	14196107	0.381654	74397	17093441	0.435237	57251	15638350	0.366094	86937	21945911	0.396142	59757	18606689	0.321159	45658	13457479	0.339276	46666	13568213	0.343936	48398	13775064	0.351345	111215	29227992	0.380509	86920	25288769	0.34371	64425	19455008	0.331149	96810	28187652	0.343448	93289	28504139	0.327282
Other ion-coupled transporters	1.48615	0.124429	1.34967	0.101929	0.000999001	0.0192748	0.13648	0.0730988	0.196632		198164	14196107	1.3959	197270	17093441	1.15407	190007	15638350	1.21501	282818	21945911	1.2887	292536	18606689	1.57221	209019	13457479	1.55318	218510	13568213	1.61046	220242	13775064	1.59885	438905	29227992	1.50166	369765	25288769	1.46217	286058	19455008	1.47036	409331	28187652	1.45216	430470	28504139	1.5102
Translation proteins	0.868457	0.0370743	0.928066	0.0397508	0.000999001	0.0204795	-0.0596098	-0.0788663	-0.0368221		124739	14196107	0.878685	164496	17093441	0.962334	150318	15638350	0.961214	195394	21945911	0.890344	154894	18606689	0.832464	113174	13457479	0.840975	118537	13568213	0.873638	114530	13775064	0.83143	253252	29227992	0.866471	226364	25288769	0.895117	167692	19455008	0.861948	250128	28187652	0.887367	246705	28504139	0.865506
Cyanoamino acid metabolism	0.320048	0.0463628	0.285067	0.0235835	0.004995	0.0207388	0.0349808	0.0141983	0.0563195		37223	14196107	0.262206	46816	17093441	0.273883	38061	15638350	0.243382	54997	21945911	0.250602	61591	18606689	0.331015	46087	13457479	0.342464	47203	13568213	0.347894	44483	13775064	0.322924	100196	29227992	0.342808	79873	25288769	0.315844	74898	19455008	0.384981	90557	28187652	0.321265	87784	28504139	0.307969
Ribosome Biogenesis	1.34464	0.0671015	1.43097	0.0588092	0.000999001	0.0218448	-0.0863247	-0.123744	-0.0506486		201444	14196107	1.41901	262568	17093441	1.53607	232586	15638350	1.48728	302747	21945911	1.37951	240014	18606689	1.28993	175394	13457479	1.30332	182669	13568213	1.3463	178302	13775064	1.29438	396031	29227992	1.35497	348341	25288769	1.37745	251282	19455008	1.29161	381850	28187652	1.35467	377153	28504139	1.32315
Tetracycline biosynthesis	0.139989	0.0129528	0.122938	0.0165403	0.000999001	0.0234052	0.0170505	0.00855939	0.0253624		22580	14196107	0.159058	20954	17093441	0.122585	24005	15638350	0.153501	31322	21945911	0.142724	25133	18606689	0.135075	20054	13457479	0.149018	19711	13568213	0.145273	20133	13775064	0.146155	42843	29227992	0.146582	35878	25288769	0.141873	21466	19455008	0.110337	35876	28187652	0.127276	33444	28504139	0.11733
Restriction enzyme	0.239938	0.0406701	0.2107	0.0279673	0.00599401	0.023976	0.0292381	0.00956573	0.0484696		35383	14196107	0.249244	33426	17093441	0.195549	40987	15638350	0.262093	32008	21945911	0.145849	40792	18606689	0.219233	32836	13457479	0.243998	28023	13568213	0.206534	38280	13775064	0.277893	62081	29227992	0.212403	62153	25288769	0.245773	51483	19455008	0.264626	62479	28187652	0.221654	57478	28504139	0.201648
Nitrogen metabolism	0.835768	0.0575945	0.78742	0.0514132	0.00599401	0.024272	0.0483471	0.0197548	0.0776375		100346	14196107	0.706856	117885	17093441	0.68965	124237	15638350	0.794438	157581	21945911	0.718043	157612	18606689	0.847072	115641	13457479	0.859307	123459	13568213	0.909913	123232	13775064	0.894602	246668	29227992	0.843944	209279	25288769	0.827557	166443	19455008	0.855528	235500	28187652	0.835472	239045	28504139	0.838633
Prostate cancer	0.0560155	0.0114592	0.0490379	0.00670751	0.00599401	0.0245754	0.00697758	0.00153606	0.012241		6781	14196107	0.0477666	7159	17093441	0.0418816	7672	15638350	0.0490589	8507	21945911	0.0387635	11151	18606689	0.0599301	6451	13457479	0.0479362	8596	13568213	0.063354	7665	13775064	0.055644	15599	29227992	0.0533701	14860	25288769	0.0587613	12248	19455008	0.0629555	14351	28187652	0.0509124	13841	28504139	0.0485579
Phosphonate and phosphinate metabolism	0.0777286	0.0148925	0.0601977	0.0128512	0.000999001	0.0252056	0.0175309	0.0101835	0.0252403		9300	14196107	0.0655109	7983	17093441	0.0467021	6882	15638350	0.0440072	12515	21945911	0.0570266	14763	18606689	0.0793424	11692	13457479	0.0868811	13576	13568213	0.100057	11971	13775064	0.0869034	21058	29227992	0.0720474	20220	25288769	0.0799564	16998	19455008	0.0873708	20793	28187652	0.0737663	18859	28504139	0.0661623
Various types of N-glycan biosynthesis	0.000543679	0.000369233	0.00159387	0.000972764	0.000999001	0.027306	-0.00105019	-0.00142456	-0.000650759		63	14196107	0.000443784	146	17093441	0.000854129	93	15638350	0.000594692	263	21945911	0.0011984	65	18606689	0.000349337	32	13457479	0.000237786	39	13568213	0.000287437	15	13775064	0.000108892	211	29227992	0.000721911	67	25288769	0.00026494	85	19455008	0.000436906	189	28187652	0.000670506	223	28504139	0.000782343
Glycosphingolipid biosynthesis - ganglio series	0.132856	0.0504361	0.0978166	0.0334227	0.00699301	0.027635	0.0350393	0.0107759	0.0587465		13119	14196107	0.0924127	10512	17093441	0.0614973	13643	15638350	0.0872407	5408	21945911	0.0246424	27585	18606689	0.148253	16407	13457479	0.121917	17140	13568213	0.126325	21380	13775064	0.155208	33580	29227992	0.11489	35401	25288769	0.139987	33946	19455008	0.174485	34590	28187652	0.122713	33960	28504139	0.119141
Phosphatidylinositol signaling system	0.1071	0.0110337	0.0978572	0.00822854	0.000999001	0.0297884	0.00924269	0.00386867	0.014346		13329	14196107	0.0938919	15108	17093441	0.0883848	13691	15638350	0.0875476	16326	21945911	0.074392	20297	18606689	0.109084	15139	13457479	0.112495	16671	13568213	0.122868	16266	13775064	0.118083	30204	29227992	0.103339	27550	25288769	0.108942	21848	19455008	0.1123	29827	28187652	0.105816	30550	28504139	0.107177
Isoflavonoid biosynthesis	2.14169e-07	1.02712e-06	6.05262e-06	1.38847e-05	0.00799201	0.0308397	-5.83845e-06	-1.24924e-05	-1.30814e-06		0	14196107	0	0	17093441	0	0	15638350	0	0	21945911	0	0	18606689	0	0	13457479	0	0	13568213	0	0	13775064	0	0	29227992	0	0	25288769	0	1	19455008	5.14006e-06	0	28187652	0	0	28504139	0
Sulfur relay system	0.267	0.0234705	0.240357	0.0377673	0.00799201	0.0312069	0.0266437	0.00875367	0.0421745		39253	14196107	0.276505	37886	17093441	0.221641	37328	15638350	0.238695	60746	21945911	0.276799	51698	18606689	0.277846	37052	13457479	0.275326	37758	13568213	0.278283	39227	13775064	0.284768	82465	29227992	0.282144	69090	25288769	0.273204	43359	19455008	0.222868	75890	28187652	0.269231	74852	28504139	0.2626
Others	0.97923	0.0442882	0.898417	0.0473552	0.000999001	0.0327672	0.0808121	0.0570539	0.106376		149585	14196107	1.0537	148757	17093441	0.870258	139408	15638350	0.89145	219624	21945911	1.00075	191288	18606689	1.02806	136506	13457479	1.01435	133199	13568213	0.981699	140747	13775064	1.02175	290409	29227992	0.993599	246183	25288769	0.973487	190578	19455008	0.979583	269783	28187652	0.957096	266012	28504139	0.93324
Tuberculosis	0.148828	0.00721652	0.155919	0.00956763	0.00899101	0.0338971	-0.00709136	-0.011905	-0.00251048		22159	14196107	0.156092	27846	17093441	0.162905	25812	15638350	0.165056	32089	21945911	0.146219	26135	18606689	0.14046	19538	13457479	0.145183	21137	13568213	0.155783	20542	13775064	0.149125	42571	29227992	0.145651	38807	25288769	0.153455	30653	19455008	0.157558	41370	28187652	0.146766	39159	28504139	0.13738
Thiamine metabolism	0.475414	0.0105367	0.464432	0.0189369	0.00899101	0.0342913	0.0109827	0.00279114	0.0197957		69165	14196107	0.487211	84550	17093441	0.494634	75399	15638350	0.482142	103863	21945911	0.473268	85213	18606689	0.45797	64138	13457479	0.476597	65190	13568213	0.480461	66335	13775064	0.481559	140080	29227992	0.479267	121300	25288769	0.47966	96293	19455008	0.494952	135265	28187652	0.479873	131386	28504139	0.460937
Cell cycle	7.2008e-05	0.000109359	0.00059448	0.000459589	0.000999001	0.036408	-0.000522472	-0.000712892	-0.000353948		4	14196107	2.81767e-05	20	17093441	0.000117004	44	15638350	0.00028136	48	21945911	0.00021872	0	18606689	0	0	13457479	0	0	13568213	0	0	13775064	0	0	29227992	0	30	25288769	0.00011863	30	19455008	0.000154202	58	28187652	0.000205764	26	28504139	9.12148e-05
Renin-angiotensin system	5.93666e-06	4.77237e-06	5.74241e-05	0.000230252	0.00999001	0.0368171	-5.14874e-05	-0.000145474	-2.33405e-06		1	14196107	7.04418e-06	1	17093441	5.8502e-06	3	15638350	1.91836e-05	2	21945911	9.11332e-06	1	18606689	5.37441e-06	0	13457479	0	2	13568213	1.47403e-05	0	13775064	0	2	29227992	6.84276e-06	1	25288769	3.95432e-06	1	19455008	5.14006e-06	1	28187652	3.54765e-06	2	28504139	7.01652e-06
Glycine, serine and threonine metabolism	0.831897	0.0446436	0.863948	0.0352631	0.00999001	0.0372355	-0.0320507	-0.0544468	-0.0111112		100665	14196107	0.709103	139318	17093441	0.815038	129941	15638350	0.830912	159146	21945911	0.725174	154301	18606689	0.829277	109930	13457479	0.816869	110049	13568213	0.81108	116703	13775064	0.847205	231431	29227992	0.791813	211256	25288769	0.835375	167318	19455008	0.860025	238079	28187652	0.844622	246105	28504139	0.863401
Methane metabolism	1.19738	0.0693118	1.25663	0.0869678	0.010989	0.0400488	-0.059253	-0.106227	-0.0142526		164737	14196107	1.16044	217096	17093441	1.27005	216029	15638350	1.38141	297443	21945911	1.35535	206033	18606689	1.10731	160715	13457479	1.19424	147051	13568213	1.08379	159691	13775064	1.15928	349662	29227992	1.19633	298972	25288769	1.18223	238994	19455008	1.22844	349336	28187652	1.23932	343186	28504139	1.20399
Aminoacyl-tRNA biosynthesis	1.06644	0.0819182	1.17627	0.0883843	0.000999001	0.040959	-0.109832	-0.160537	-0.0637304		171477	14196107	1.20792	221427	17093441	1.29539	183434	15638350	1.17298	254715	21945911	1.16065	173459	18606689	0.93224	141124	13457479	1.04867	144033	13568213	1.06155	140469	13775064	1.01973	305839	29227992	1.04639	275731	25288769	1.09033	204832	19455008	1.05285	298044	28187652	1.05736	287290	28504139	1.00789
Arginine and proline metabolism	1.19874	0.0598833	1.14884	0.0717398	0.011988	0.0432095	0.0498985	0.015204	0.0846489		154670	14196107	1.08952	194318	17093441	1.1368	202061	15638350	1.29209	243420	21945911	1.10918	216427	18606689	1.16317	157086	13457479	1.16728	165792	13568213	1.22191	165930	13775064	1.20457	333132	29227992	1.13977	312408	25288769	1.23536	254650	19455008	1.30892	342729	28187652	1.21588	338893	28504139	1.18893
Drug metabolism - other enzymes	0.335316	0.0149133	0.352222	0.0300489	0.012987	0.0463015	-0.0169061	-0.0297251	-0.00303733		48877	14196107	0.344299	62984	17093441	0.368469	54340	15638350	0.347479	72449	21945911	0.330125	59579	18606689	0.320202	44862	13457479	0.333361	42255	13568213	0.311426	45195	13775064	0.328093	95252	29227992	0.325893	85101	25288769	0.336517	70241	19455008	0.361043	93517	28187652	0.331766	91378	28504139	0.320578
Peptidoglycan biosynthesis	0.780452	0.0466549	0.854722	0.0627206	0.000999001	0.0468103	-0.0742702	-0.105785	-0.0446313		120808	14196107	0.850994	157818	17093441	0.923266	140713	15638350	0.899794	172942	21945911	0.788037	137611	18606689	0.739578	100788	13457479	0.748937	106344	13568213	0.783773	102107	13775064	0.741245	221650	29227992	0.758348	196472	25288769	0.776914	152214	19455008	0.78239	217371	28187652	0.771157	211540	28504139	0.742138
Pentose phosphate pathway	0.851639	0.0573467	0.812686	0.047856	0.013986	0.049327	0.0389524	0.0120139	0.0695503		128008	14196107	0.901712	146437	17093441	0.856685	125656	15638350	0.803512	228090	21945911	1.03933	155778	18606689	0.837215	121403	13457479	0.902123	99795	13568213	0.735506	118470	13775064	0.860032	264101	29227992	0.903589	209910	25288769	0.830052	162924	19455008	0.83744	240410	28187652	0.852891	239974	28504139	0.841892
[truncated: 111 more columns]
